# Supplementary material for: Epigenomic plasticity of Arabidopsis msh1 mutants under prolonged cold stress
Source: Plant Direct. 2018 Aug 29;2(8):e00079. doi: 10.1002/pld3.79 (PMC6508824; doi:10.1002/pld3.79)
Supplement: Supplementary file 9 [file PLD3-2-e00079-s009.xls]

## Sheet: Sheet1
Dataset S1: Methylation conversion rates based on plastid methylation
Sample #	Genotype	Treatment	Methylation conversion rates
C01	WT Col-0	Control	0.992147
C02	WT Col-0	Control	0.992952
C05	msh1-N	Control	0.992563
C06	msh1-N	Control	0.98919
C13	msh1-VD	Control	0.990514
C17	msh1-VD	Control	0.991969
C20	WT Col-0 (S)	Cold High Light	0.991815
C21	WT Col-0 (S)	Cold High Light	0.991146
C22	msh1-N (S)	Cold High Light	0.992242
C24	msh1-N (S)	Cold High Light	0.992511
C29	msh1-VD (S)	Cold High Light	0.992965
C31	msh1-VD (S)	Cold High Light	0.992056
C32	WT Col-0 (S)	Cold Low Light	0.992163
C33	WT Col-0 (S)	Cold Low Light	0.99173
C36	msh1-N (S)	Cold Low Light	0.992461
C37	msh1-N (S)	Cold Low Light	0.991862
C49	msh1-VD (S)	Cold Low Light	0.992952
C52	msh1-VD (S)	Cold Low Light	0.992402
