# Supplementary material for: Epigenomic plasticity of Arabidopsis msh1 mutants under prolonged cold stress
Source: Plant Direct. 2018 Aug 29;2(8):e00079. doi: 10.1002/pld3.79 (PMC6508824; doi:10.1002/pld3.79)
Supplement: Supplementary file 12 [file PLD3-2-e00079-s012.xls]

## Sheet: Sheet1
Dataset S3: Hierarchical clustering of CHG-DMRs and CHH-DMRs between stressed msh1 and wild type, with enrichment analysis for TE super families in each cluster.
CHG-DMRs
Cluster	# DMRs	WT(stressed)	msh1	msh1(stressed)	Enriched TE superfamilies
4	459	Hypo	Hypo/Hyper	Hyper	DNA/En-spm, LTR/COPIA, LTR/Gypsy
2	163	Hyper	Hyper	Hypo	DNA/En-spm, LTR/COPIA, LTR/Gypsy
3	522	Hyper	Hyper	Hyper	DNA/En-spm, LINE/L1, LTR/COPIA, LTR/Gypsy
1	174	Hypo	Hypo	Hypo	DNA/En-spm, LINE/L1, LTR/COPIA, LTR/Gypsy
CHH-DMRs
Cluster	# DMRs	WT(stressed)	msh1	msh1(stressed)	Enriched TE superfamilies
3	1212	Hyper	Hyper	Hyper	DNA/MuDR, DNA/Mariner, RC/Helitron
4	1229	Hypo	Hypo	Hyper	DNA/MuDR, LTR/Gypsy, RC/Helitron
2	3902	NC	Hypo/Hyper	Hypo	DNA/MuDR, LINE/L1, LTR/COPIA, LTR/Gypsy
1	5005	Hypo	Hypo	Hypo	DNA/MuDR, LINE/L1, LTR/COPIA, LTR/Gypsy
