# Supplementary material for: Epigenomic plasticity of Arabidopsis msh1 mutants under prolonged cold stress
Source: Plant Direct. 2018 Aug 29;2(8):e00079. doi: 10.1002/pld3.79 (PMC6508824; doi:10.1002/pld3.79)
Supplement: Supplementary file 13 [file PLD3-2-e00079-s013.xls]

## Sheet: WT(cold)
Dataset S4: Enriched GO terms from differentially expressed genes in wild type and msh1 mutants under different comparisons.
Category	Term	Count	%	P-Value	Fold Enrichment	Benjamini
GOTERM_BP_DIRECT	negative regulation of nucleic acid-templated transcription	9	0.2	0.0004	4.2	0.021
GOTERM_BP_DIRECT	syncytium formation	9	0.2	0.00074	3.9	0.031
GOTERM_BP_DIRECT	plant-type primary cell wall biogenesis	11	0.3	0.00031	3.6	0.017
GOTERM_BP_DIRECT	red or far-red light signaling pathway	13	0.3	0.00013	3.4	0.01
GOTERM_BP_DIRECT	response to far red light	24	0.6	1.9e-07	3.2	3.1e-05
GOTERM_BP_DIRECT	polysaccharide biosynthetic process	13	0.3	0.00048	3	0.022
GOTERM_BP_DIRECT	response to red light	26	0.6	4.4e-07	2.9	6e-05
GOTERM_BP_DIRECT	plant-type cell wall loosening	16	0.4	0.00014	2.9	0.01
GOTERM_BP_DIRECT	response to jasmonic acid	63	1.6	1.6e-13	2.6	1.3e-10
GOTERM_BP_DIRECT	cellulose biosynthetic process	19	0.5	0.00012	2.6	0.0095
GOTERM_BP_DIRECT	xyloglucan metabolic process	17	0.4	0.0003	2.6	0.017
GOTERM_BP_DIRECT	response to chitin	51	1.3	3.6e-10	2.5	1.9e-07
GOTERM_BP_DIRECT	plant-type secondary cell wall biogenesis	17	0.4	0.00055	2.5	0.025
GOTERM_BP_DIRECT	response to wounding	75	1.9	4.4e-14	2.4	7.1e-11
GOTERM_BP_DIRECT	response to karrikin	48	1.2	2.9e-09	2.4	9.5e-07
GOTERM_BP_DIRECT	cell wall biogenesis	21	0.5	0.00045	2.3	0.022
GOTERM_BP_DIRECT	ethylene-activated signaling pathway	61	1.5	1.3e-09	2.2	5.4e-07
GOTERM_BP_DIRECT	response to salicylic acid	52	1.3	4.5e-08	2.2	1e-05
GOTERM_BP_DIRECT	response to gibberellin	33	0.8	2.1e-05	2.2	0.002
GOTERM_BP_DIRECT	drug transmembrane transport	24	0.6	0.00022	2.2	0.014
GOTERM_BP_DIRECT	plant-type cell wall organization	29	0.7	0.00017	2.1	0.012
GOTERM_BP_DIRECT	microtubule-based movement	21	0.5	0.0011	2.1	0.046
GOTERM_BP_DIRECT	mitotic nuclear division	26	0.6	0.00065	2	0.028
GOTERM_BP_DIRECT	response to water deprivation	78	2	1.2e-07	1.8	2.5e-05
GOTERM_BP_DIRECT	cell wall organization	85	2.1	1.5e-07	1.8	2.7e-05
GOTERM_BP_DIRECT	response to heat	44	1.1	0.00014	1.8	0.0099
GOTERM_BP_DIRECT	flavonoid biosynthetic process	40	1	0.00027	1.8	0.016
GOTERM_BP_DIRECT	fatty acid biosynthetic process	36	0.9	0.00038	1.8	0.02
GOTERM_BP_DIRECT	negative regulation of transcription, DNA-templated	37	0.9	0.00046	1.8	0.022
GOTERM_BP_DIRECT	response to auxin	74	1.8	1e-05	1.7	0.0012
GOTERM_BP_DIRECT	response to abscisic acid	100	2.5	3.2e-07	1.6	4.7e-05
GOTERM_BP_DIRECT	response to cold	72	1.8	0.0001	1.6	0.0086
GOTERM_BP_DIRECT	cell division	55	1.4	0.00021	1.6	0.014
GOTERM_BP_DIRECT	response to salt stress	111	2.8	1.2e-05	1.5	0.0013
GOTERM_BP_DIRECT	metabolic process	70	1.8	0.00045	1.5	0.022
GOTERM_BP_DIRECT	defense response	139	3.5	7.3e-05	1.4	0.0066
GOTERM_BP_DIRECT	transcription, DNA-templated	381	9.5	4.4e-09	1.3	1.2e-06
GOTERM_BP_DIRECT	oxidation-reduction process	262	6.6	1.2e-05	1.3	0.0012
GOTERM_BP_DIRECT	regulation of transcription, DNA-templated	403	10.1	1.7e-06	1.2	0.00022

## Sheet: msh1-var
Category	Term	Count	%	P-Value	Fold Enrichment	Benjamini
GOTERM_BP_DIRECT	negative regulation of nucleic acid-templated transcription	8	1	9.2e-08	17.9	7.6e-06
GOTERM_BP_DIRECT	regulation of systemic acquired resistance	6	0.8	2.1e-05	15.7	0.00088
GOTERM_BP_DIRECT	regulation of jasmonic acid mediated signaling pathway	10	1.3	2.7e-08	13	3e-06
GOTERM_BP_DIRECT	photosynthesis, light harvesting in photosystem I	8	1	3.6e-06	11.4	0.00022
GOTERM_BP_DIRECT	anthocyanin-containing compound biosynthetic process	6	0.8	0.00026	9.9	0.0059
GOTERM_BP_DIRECT	jasmonic acid biosynthetic process	7	0.9	0.00011	8.8	0.0029
GOTERM_BP_DIRECT	cellular response to hypoxia	7	0.9	0.00014	8.4	0.0034
GOTERM_BP_DIRECT	response to wounding	46	5.9	9.1e-26	7.2	6e-23
GOTERM_BP_DIRECT	response to jasmonic acid	35	4.5	3.2e-19	7	1.1e-16
GOTERM_BP_DIRECT	systemic acquired resistance	8	1	0.00028	6.1	0.0062
GOTERM_BP_DIRECT	response to far red light	9	1.2	0.00015	5.7	0.0034
GOTERM_BP_DIRECT	protein-chromophore linkage	8	1	0.00051	5.6	0.0097
GOTERM_BP_DIRECT	response to virus	7	0.9	0.0016	5.5	0.027
GOTERM_BP_DIRECT	response to chitin	23	3	2.3e-10	5.4	3.7e-08
GOTERM_BP_DIRECT	regulation of defense response	11	1.4	3.7e-05	5.3	0.0014
GOTERM_BP_DIRECT	response to UV-B	10	1.3	0.00013	5.1	0.0032
GOTERM_BP_DIRECT	response to high light intensity	9	1.2	0.00033	5.1	0.0071
GOTERM_BP_DIRECT	drug transmembrane transport	11	1.4	7.1e-05	4.9	0.0021
GOTERM_BP_DIRECT	response to red light	9	1.2	0.00048	4.9	0.0093
GOTERM_BP_DIRECT	response to hydrogen peroxide	8	1	0.0016	4.6	0.028
GOTERM_BP_DIRECT	response to fungus	10	1.3	0.00046	4.3	0.0091
GOTERM_BP_DIRECT	response to salicylic acid	19	2.5	2.3e-06	3.8	0.00015
GOTERM_BP_DIRECT	response to ethylene	15	1.9	4.2e-05	3.8	0.0015
GOTERM_BP_DIRECT	response to karrikin	15	1.9	5.9e-05	3.7	0.0019
GOTERM_BP_DIRECT	response to bacterium	12	1.6	0.00041	3.7	0.0084
GOTERM_BP_DIRECT	response to water deprivation	32	4.1	1.6e-09	3.6	2.2e-07
GOTERM_BP_DIRECT	ethylene-activated signaling pathway	20	2.6	4.7e-06	3.5	0.00024
GOTERM_BP_DIRECT	response to heat	17	2.2	5.4e-05	3.3	0.0018
GOTERM_BP_DIRECT	defense response	65	8.4	1.5e-15	3.1	3.4e-13
GOTERM_BP_DIRECT	response to abscisic acid	36	4.7	5.1e-08	2.9	4.8e-06
GOTERM_BP_DIRECT	response to cold	28	3.6	1.3e-06	2.9	9.3e-05
GOTERM_BP_DIRECT	response to oxidative stress	26	3.4	7.5e-06	2.8	0.00033
GOTERM_BP_DIRECT	flavonoid biosynthetic process	13	1.7	0.0024	2.8	0.04
GOTERM_BP_DIRECT	defense response to bacterium	23	3	8.1e-05	2.6	0.0022
GOTERM_BP_DIRECT	response to light stimulus	15	1.9	0.0029	2.5	0.047
GOTERM_BP_DIRECT	response to salt stress	36	4.7	6.2e-06	2.3	0.00029
GOTERM_BP_DIRECT	signal transduction	28	3.6	0.0013	1.9	0.024
GOTERM_BP_DIRECT	transcription, DNA-templated	96	12.4	4.3e-06	1.6	0.00024
GOTERM_BP_DIRECT	oxidation-reduction process	69	8.9	7.5e-05	1.6	0.0022
GOTERM_BP_DIRECT	regulation of transcription, DNA-templated	102	13.2	2.1e-05	1.5	0.00084

## Sheet: msh1-nor
Category	Term	Count	%	P-Value	Fold Enrichment	Benjamini
GOTERM_BP_DIRECT	negative regulation of nucleic acid-templated transcription	8	1.9	1e-09	34.2	7.4e-08
GOTERM_BP_DIRECT	regulation of jasmonic acid mediated signaling pathway	10	2.4	9.2e-11	24.9	1e-08
GOTERM_BP_DIRECT	jasmonic acid biosynthetic process	7	1.7	2.8e-06	16.8	0.00011
GOTERM_BP_DIRECT	anthocyanin-containing compound biosynthetic process	5	1.2	0.00024	15.8	0.0061
GOTERM_BP_DIRECT	phenylpropanoid metabolic process	4	1	0.0026	14.1	0.044
GOTERM_BP_DIRECT	vasculature development	6	1.4	6.1e-05	13.8	0.0018
GOTERM_BP_DIRECT	response to wounding	37	8.8	5.4e-27	11.1	2.3e-24
GOTERM_BP_DIRECT	regulation of defense response	11	2.6	1.1e-07	10.1	7e-06
GOTERM_BP_DIRECT	response to chitin	21	5	7.3e-14	9.5	1.6e-11
GOTERM_BP_DIRECT	response to jasmonic acid	21	5	1.6e-12	8.1	2.3e-10
GOTERM_BP_DIRECT	jasmonic acid mediated signaling pathway	7	1.7	0.00022	8.1	0.0059
GOTERM_BP_DIRECT	drug transmembrane transport	9	2.1	2.1e-05	7.7	0.00064
GOTERM_BP_DIRECT	response to high light intensity	7	1.7	0.0003	7.6	0.0067
GOTERM_BP_DIRECT	ethylene-activated signaling pathway	20	4.8	1.6e-10	6.7	1.4e-08
GOTERM_BP_DIRECT	flavonoid biosynthetic process	14	3.3	9.5e-07	5.8	4.6e-05
GOTERM_BP_DIRECT	response to fungus	7	1.7	0.0013	5.8	0.024
GOTERM_BP_DIRECT	response to heat	13	3.1	1.6e-05	4.9	0.00052
GOTERM_BP_DIRECT	flavonoid glucuronidation	9	2.1	0.00057	4.8	0.012
GOTERM_BP_DIRECT	response to karrikin	10	2.4	0.0003	4.7	0.0071
GOTERM_BP_DIRECT	response to salicylic acid	10	2.4	0.0012	3.9	0.024
GOTERM_BP_DIRECT	response to auxin	14	3.3	0.0012	2.9	0.024
GOTERM_BP_DIRECT	response to water deprivation	13	3.1	0.0026	2.8	0.046
GOTERM_BP_DIRECT	defense response	30	7.2	2e-06	2.7	8.5e-05
GOTERM_BP_DIRECT	response to abscisic acid	16	3.8	0.0026	2.4	0.043
GOTERM_BP_DIRECT	transcription, DNA-templated	62	14.8	2.8e-07	2	1.5e-05
GOTERM_BP_DIRECT	regulation of transcription, DNA-templated	64	15.3	3.1e-06	1.8	0.00011

## Sheet: msh1-var(cold)
Category	Term	Count	%	P-Value	Fold Enrichment	Benjamini
GOTERM_BP_DIRECT	photosynthesis, light harvesting in photosystem I	16	0.4	6.1e-08	4.5	9.2e-06
GOTERM_BP_DIRECT	photosynthesis, light harvesting	9	0.2	0.00025	4.3	0.012
GOTERM_BP_DIRECT	plant-type primary cell wall biogenesis	13	0.3	9.7e-06	4.1	0.00089
GOTERM_BP_DIRECT	syncytium formation	9	0.2	0.00094	3.8	0.033
GOTERM_BP_DIRECT	anthocyanin-containing compound biosynthetic process	10	0.2	0.0013	3.3	0.043
GOTERM_BP_DIRECT	systemic acquired resistance	20	0.5	4.8e-06	3.1	0.0005
GOTERM_BP_DIRECT	cell wall macromolecule catabolic process	13	0.3	0.00029	3.1	0.013
GOTERM_BP_DIRECT	pectin biosynthetic process	15	0.4	0.00018	2.9	0.01
GOTERM_BP_DIRECT	response to red light	26	0.6	8.6e-07	2.8	0.0001
GOTERM_BP_DIRECT	response to far red light	22	0.5	7.1e-06	2.8	0.0007
GOTERM_BP_DIRECT	cellulose biosynthetic process	21	0.5	1.3e-05	2.8	0.0011
GOTERM_BP_DIRECT	heat acclimation	17	0.4	0.00011	2.8	0.0075
GOTERM_BP_DIRECT	cuticle development	13	0.3	0.00097	2.8	0.033
GOTERM_BP_DIRECT	response to hydrogen peroxide	23	0.5	1.2e-05	2.7	0.001
GOTERM_BP_DIRECT	carbohydrate biosynthetic process	20	0.5	5.2e-05	2.7	0.0039
GOTERM_BP_DIRECT	xyloglucan metabolic process	18	0.4	0.00013	2.7	0.008
GOTERM_BP_DIRECT	plant-type secondary cell wall biogenesis	18	0.4	0.00025	2.6	0.012
GOTERM_BP_DIRECT	plant-type cell wall loosening	15	0.4	0.00079	2.6	0.03
GOTERM_BP_DIRECT	response to karrikin	52	1.2	7.2e-11	2.5	6e-08
GOTERM_BP_DIRECT	response to chitin	53	1.2	1.1e-10	2.5	6e-08
GOTERM_BP_DIRECT	protein-chromophore linkage	18	0.4	0.00034	2.5	0.014
GOTERM_BP_DIRECT	response to other organism	21	0.5	0.00019	2.4	0.01
GOTERM_BP_DIRECT	response to jasmonic acid	58	1.4	3.1e-10	2.3	1e-07
GOTERM_BP_DIRECT	microtubule-based movement	24	0.6	8e-05	2.3	0.0057
GOTERM_BP_DIRECT	cell wall biogenesis	22	0.5	0.00025	2.3	0.012
GOTERM_BP_DIRECT	response to water deprivation	98	2.3	8.1e-15	2.2	1.3e-11
GOTERM_BP_DIRECT	response to salicylic acid	54	1.3	1.9e-08	2.2	3.4e-06
GOTERM_BP_DIRECT	drug transmembrane transport	25	0.6	0.00013	2.2	0.0081
GOTERM_BP_DIRECT	hyperosmotic salinity response	20	0.5	0.00095	2.2	0.033
GOTERM_BP_DIRECT	ethylene-activated signaling pathway	59	1.4	3.7e-08	2.1	6.1e-06
GOTERM_BP_DIRECT	response to gibberellin	32	0.8	0.00011	2	0.0074
GOTERM_BP_DIRECT	cell wall organization	95	2.2	3.2e-10	1.9	8.8e-08
GOTERM_BP_DIRECT	fatty acid biosynthetic process	38	0.9	0.00016	1.9	0.009
GOTERM_BP_DIRECT	leaf senescence	28	0.7	0.0009	1.9	0.033
GOTERM_BP_DIRECT	mitotic nuclear division	26	0.6	0.0011	1.9	0.036
GOTERM_BP_DIRECT	response to abscisic acid	112	2.6	4.6e-10	1.8	1.1e-07
GOTERM_BP_DIRECT	response to cold	84	2	1.4e-07	1.8	2e-05
GOTERM_BP_DIRECT	response to wounding	58	1.4	4.3e-06	1.8	0.00048
GOTERM_BP_DIRECT	response to heat	45	1.1	0.00014	1.8	0.0085
GOTERM_BP_DIRECT	response to osmotic stress	36	0.8	0.00028	1.8	0.012
GOTERM_BP_DIRECT	flavonoid biosynthetic process	40	0.9	0.00054	1.7	0.022
GOTERM_BP_DIRECT	response to salt stress	122	2.9	1.6e-07	1.6	2e-05
GOTERM_BP_DIRECT	positive regulation of transcription, DNA-templated	55	1.3	0.00045	1.6	0.019
GOTERM_BP_DIRECT	response to oxidative stress	71	1.7	0.00021	1.5	0.011
GOTERM_BP_DIRECT	response to auxin	69	1.6	0.00056	1.5	0.022
GOTERM_BP_DIRECT	cell division	54	1.3	0.00091	1.5	0.033
GOTERM_BP_DIRECT	defense response	147	3.5	1.4e-05	1.4	0.0011
GOTERM_BP_DIRECT	metabolic process	70	1.7	0.0012	1.4	0.039
GOTERM_BP_DIRECT	regulation of transcription, DNA-templated	442	10.4	2.5e-10	1.3	1e-07
GOTERM_BP_DIRECT	transcription, DNA-templated	397	9.4	7.7e-10	1.3	1.6e-07
GOTERM_BP_DIRECT	oxidation-reduction process	260	6.1	0.00025	1.2	0.012

## Sheet: msh1-nor(cold)
Category	Term	Count	%	P-Value	Fold Enrichment	Benjamini
GOTERM_BP_DIRECT	photosynthesis, light harvesting in photosystem I	16	0.4	2e-08	4.9	2.9e-06
GOTERM_BP_DIRECT	response to red light	29	0.7	1.5e-09	3.4	3.4e-07
GOTERM_BP_DIRECT	response to far red light	24	0.6	8.4e-08	3.3	1.1e-05
GOTERM_BP_DIRECT	xyloglucan metabolic process	19	0.5	1.1e-05	3.1	0.00088
GOTERM_BP_DIRECT	cell wall biogenesis	24	0.6	6.5e-06	2.7	0.00057
GOTERM_BP_DIRECT	cellulose biosynthetic process	19	0.5	6.5e-05	2.7	0.0047
GOTERM_BP_DIRECT	response to karrikin	50	1.3	5.3e-11	2.6	8.4e-08
GOTERM_BP_DIRECT	response to chitin	51	1.3	7.3e-11	2.6	5.8e-08
GOTERM_BP_DIRECT	response to gibberellin	36	0.9	2.9e-07	2.5	2.9e-05
GOTERM_BP_DIRECT	response to jasmonic acid	56	1.4	1.5e-10	2.4	5.9e-08
GOTERM_BP_DIRECT	response to salicylic acid	53	1.4	3.4e-09	2.3	6.1e-07
GOTERM_BP_DIRECT	ethylene-activated signaling pathway	59	1.5	2e-09	2.2	3.9e-07
GOTERM_BP_DIRECT	fatty acid biosynthetic process	39	1	1.2e-05	2.1	0.00093
GOTERM_BP_DIRECT	response to water deprivation	84	2.2	9.8e-11	2	5.2e-08
GOTERM_BP_DIRECT	response to wounding	56	1.4	1.8e-06	1.9	0.00017
GOTERM_BP_DIRECT	response to abscisic acid	103	2.6	4.3e-09	1.8	6.9e-07
GOTERM_BP_DIRECT	cell wall organization	82	2.1	2e-07	1.8	2.4e-05
GOTERM_BP_DIRECT	response to cold	79	2	2e-07	1.8	2.3e-05
GOTERM_BP_DIRECT	response to salt stress	114	2.9	2.8e-07	1.6	2.9e-05
GOTERM_BP_DIRECT	transcription, DNA-templated	373	9.6	4.1e-10	1.3	1.3e-07
GOTERM_BP_DIRECT	regulation of transcription, DNA-templated	410	10.5	8.9e-10	1.3	2.4e-07
GOTERM_BP_DIRECT	oxidation-reduction process	248	6.4	4.8e-05	1.3	0.0036
